# Supplementary material for: Core–Shell Chitosan Particles Targeting Membrane-Bound Heat Shock Protein 70 for Cancer Therapy
Source: Nanomaterials (Basel). 2024 Nov 22;14(23):1873. doi: 10.3390/nano14231873 (PMC11643800; doi:10.3390/nano14231873)
Supplement: Supplementary file 1 [file nanomaterials-14-01873-s001.zip]

Archive with 1 entries (1 files):
- nanomaterials-3264394-supplementary.docx
